# Supplementary material for: Somatic LINE-1 retrotransposition in cortical neurons and non-brain tissues of Rett patients and healthy individuals
Source: PLoS Genet. 2019 Apr 11;15(4):e1008043. doi: 10.1371/journal.pgen.1008043 (PMC6478352; doi:10.1371/journal.pgen.1008043)
Supplement: S1 Table — (XLSX) [file pgen.1008043.s009.xlsx]

## Sheet: S1 HAT-seq primers
Primer Name	Sequence	Comments
P5_adaptor	ACACTCTTTCCCTACACGACGCTCTTCCGATC*T	* means phosphorothioate modification
P7_adaptor_truncated	(P)GATCGGAAGAGCA*C	* means phosphorothioate modification and (P) means phosphate modification
P5_extension	AATGATACGGCGACCACCGAGATCTACACTCTTTCCCTACACGACGC
P7_N2_L1Hs	GTGACTGGAGTTCAGACGTGTGCTCTTCCGATCTNNGGGAGATATACCTAATGCTAGATGAC*A*C	* means phosphorothioate modification
P7_N4_L1Hs	GTGACTGGAGTTCAGACGTGTGCTCTTCCGATCTNNNNGGGAGATATACCTAATGCTAGATGAC*A*C	* means phosphorothioate modification
P7_N6_L1Hs	GTGACTGGAGTTCAGACGTGTGCTCTTCCGATCTNNNNNNGGGAGATATACCTAATGCTAGATGAC*A*C	* means phosphorothioate modification
P5_to_end	AATGATACGGCGACCACCGAGATCTACAC
P7_extension_i7_D02_ACATCG	CAAGCAGAAGACGGCATACGAGATACATCGGTGACTGGAGTTCAGACGTGTGC
P7_extension_i7_D04_TGGTCA	CAAGCAGAAGACGGCATACGAGATTGGTCAGTGACTGGAGTTCAGACGTGTGC
P7_extension_i7_D05_CACTGT	CAAGCAGAAGACGGCATACGAGATCACTGTGTGACTGGAGTTCAGACGTGTGC
P7_extension_i7_D06_ATTGGC	CAAGCAGAAGACGGCATACGAGATATTGGCGTGACTGGAGTTCAGACGTGTGC
P7_extension_i7_D07_GATCTG	CAAGCAGAAGACGGCATACGAGATGATCTGGTGACTGGAGTTCAGACGTGTGC
P7_extension_i7_D12_TACAAG	CAAGCAGAAGACGGCATACGAGATTACAAGGTGACTGGAGTTCAGACGTGTGC
P7_extension_i7_D13_TTGACT	CAAGCAGAAGACGGCATACGAGATTTGACTGTGACTGGAGTTCAGACGTGTGC
P7_extension_i7_D14_GGAACT	CAAGCAGAAGACGGCATACGAGATGGAACTGTGACTGGAGTTCAGACGTGTGC
P7_extension_i7_D15_TGACAT	CAAGCAGAAGACGGCATACGAGATTGACATGTGACTGGAGTTCAGACGTGTGC
P7_extension_i7_D16_GGACGG	CAAGCAGAAGACGGCATACGAGATGGACGGGTGACTGGAGTTCAGACGTGTGC
P7_extension_i7_D18_GCGGAC	CAAGCAGAAGACGGCATACGAGATGCGGACGTGACTGGAGTTCAGACGTGTGC
P7_extension_i7_D19_TTTCAC	CAAGCAGAAGACGGCATACGAGATTTTCACGTGACTGGAGTTCAGACGTGTGC
P7_extension_i7_D01_CGTGAT	CAAGCAGAAGACGGCATACGAGATCGTGATGTGACTGGAGTTCAGACGTGTGC
P7_extension_i7_D03_GCCTAA	CAAGCAGAAGACGGCATACGAGATGCCTAAGTGACTGGAGTTCAGACGTGTGC
P7_extension_i7_D08_TCAAGT	CAAGCAGAAGACGGCATACGAGATTCAAGTGTGACTGGAGTTCAGACGTGTGC
P7_extension_i7_D09_CTGATC	CAAGCAGAAGACGGCATACGAGATCTGATCGTGACTGGAGTTCAGACGTGTGC
P7_extension_i7_D10_AAGCTA	CAAGCAGAAGACGGCATACGAGATAAGCTAGTGACTGGAGTTCAGACGTGTGC
P7_extension_i7_D11_GTAGCC	CAAGCAGAAGACGGCATACGAGATGTAGCCGTGACTGGAGTTCAGACGTGTGC
P7_extension_i7_D20_GGCCAC	CAAGCAGAAGACGGCATACGAGATGGCCACGTGACTGGAGTTCAGACGTGTGC
P7_extension_i7_D21_CGAAAC	CAAGCAGAAGACGGCATACGAGATCGAAACGTGACTGGAGTTCAGACGTGTGC
P7_extension_i7_D22_CGTACG	CAAGCAGAAGACGGCATACGAGATCGTACGGTGACTGGAGTTCAGACGTGTGC
P7_extension_i7_D23_CCACTC	CAAGCAGAAGACGGCATACGAGATCCACTCGTGACTGGAGTTCAGACGTGTGC
P7_extension_i7_D25_ATCAGT	CAAGCAGAAGACGGCATACGAGATATCAGTGTGACTGGAGTTCAGACGTGTGC
P7_extension_i7_D27_AGGAAT	CAAGCAGAAGACGGCATACGAGATAGGAATGTGACTGGAGTTCAGACGTGTGC
