# Supplementary material for: Somatic LINE-1 retrotransposition in cortical neurons and non-brain tissues of Rett patients and healthy individuals
Source: PLoS Genet. 2019 Apr 11;15(4):e1008043. doi: 10.1371/journal.pgen.1008043 (PMC6478352; doi:10.1371/journal.pgen.1008043)
Supplement: S3 Table — (XLSX) [file pgen.1008043.s011.xlsx]

## Sheet: S3 Statistics of filters
Library	Category	Name	Contigs	%	euL1db filter	%	Misaligned reads	%	Subfamily filter	%	Chimeric molecule	%	Local SV	%	UNK filter	%	PCR duplicate	%	Observed in common	%
1% ACC1 spike-in	All callset	PC_1	2035	1	1735	0.85258	1334	0.655528	991	0.486978	363	0.178378	353	0.173464	332	0.163145	127	0.0624079	115	0.0565111
0.1% ACC1 spike-in	All callset	PC_01	2646	1	2380	0.899471	1835	0.6935	1354	0.511716	510	0.192744	495	0.187075	472	0.178382	215	0.0812547	198	0.0748299
0.01% ACC1 spike-in	All callset	PC_001	2385	1	2145	0.899371	1671	0.700629	1263	0.52956	492	0.206289	479	0.200839	459	0.192453	204	0.0855346	188	0.078826
1% ACC1 spike-in	True positives	PC_1 (64)	63	1	63	1	62	0.984127	58	0.920635	51	0.809524	50	0.793651	50	0.793651	49	0.777778	49	0.777778
0.1% ACC1 spike-in	True positives	PC_01 (64)	23	1	23	1	23	1	22	0.956522	21	0.913043	20	0.869565	20	0.869565	17	0.73913	17	0.73913
0.01% ACC1 spike-in	True positives	PC_001 (64)	7	1	7	1	7	1	6	0.857143	5	0.714286	5	0.714286	5	0.714286	5	0.714286	5	0.714286
1% ACC1 spike-in	False positives	PC_1 excluding TPs	1972	1	1672	0.84787	1272	0.64503	933	0.473124	312	0.158215	303	0.153651	282	0.143002	78	0.0395538	66	0.0334686
0.1% ACC1 spike-in	False positives	PC_01 excluding TPs	2623	1	2357	0.898589	1812	0.690812	1332	0.507815	489	0.186428	475	0.18109	452	0.172322	198	0.0754861	181	0.069005
0.01% ACC1 spike-in	False positives	PC_001 excluding TPs	2378	1	2138	0.899075	1664	0.699748	1257	0.528595	487	0.204794	474	0.199327	454	0.190917	199	0.0836838	183	0.0769554
NOTE:
The euL1db and UNK filters were not applied to true positives because these ACC1-specific insertions were polymorphic germline L1Hs insertions.
Category "All callset" was the statistics of all of the putative somatic insertions within each of ACC1 spike-in libraries.
Category "True positives" was the statistics of all of the known 64 ACC1-specific insertions within each of ACC1 spike-in libraries.
Category "False positives" was the statistics of all of the other remained signals within each of ACC1 spike-in libraries, which included background noise and potential somatic insertions.
Raw data for Figure 2E
Name Filters	All callset			True positives			False positives
	PC-1	PC-01	PC-001	PC-1(64)	PC-01(64)	PC-001(64)	PC-1 excluding TPs	PC-01 excluding TPs	PC-001 excluding TPs
Contigs	1	1	1	1	1	1	1	1	1
euL1db filter	0.85258	0.899471	0.899371	1	1	1	0.84787	0.898589	0.899075
Misaligned reads	0.655528	0.6935	0.700629	0.984127	1	1	0.64503	0.690812	0.699748
Subfamily filter	0.486978	0.511716	0.52956	0.920635	0.956522	0.857143	0.473124	0.507815	0.528595
Chimeric molecule	0.178378	0.192744	0.206289	0.809524	0.913043	0.714286	0.158722	0.186428	0.204794
Local SV	0.173464	0.187075	0.200839	0.793651	0.869565	0.714286	0.154158	0.18109	0.199327
UNK filter	0.163145	0.178382	0.192453	0.793651	0.869565	0.714286	0.143509	0.172322	0.190917
PCR duplicate	0.0624079	0.0812547	0.0855346	0.777778	0.73913	0.714286	0.0400609	0.0754861	0.0836838
Observed in common	0.0565111	0.0748299	0.078826	0.777778	0.73913	0.714286	0.0339757	0.069005	0.0769554
