# Supplementary material for: Somatic LINE-1 retrotransposition in cortical neurons and non-brain tissues of Rett patients and healthy individuals
Source: PLoS Genet. 2019 Apr 11;15(4):e1008043. doi: 10.1371/journal.pgen.1008043 (PMC6478352; doi:10.1371/journal.pgen.1008043)
Supplement: S4 Table — (XLSX) [file pgen.1008043.s012.xlsx]

## Sheet: S4 Clinical characterization
UMB ID	Clinical diagnosis	Genetic diagnosis	Clinical characterization of Rett patients						Comorbidities	Cause of death
			Loss of acquired hand skills	Loss of spoken language	Stererotypical hand movements	Seizure	Scoliosis/ kyphosis	Abnormal muscle tone
UMB # 4882	Rett	c.763C>T (p.R255X)			Yes			Yes	Torticollis; Brachycephaly	Complications of Disorder
UMB # 4516	Rett	c.763C>T (p.R255X)*	Yes	Yes		Yes			Slight cerebral atrophy. Slight cerebellar and nigral degeneration.	Natural
UMB # 1815	Rett	IVS3-2A>G				Yes	Yes			Complications of Disorder
UMB # 4852	Rett	c.451G>T (p.D151Y)				Yes	Yes			Seizures
UMB # 1420	Rett	No sequence alterations.# No abnormalities were detected by MLPA on MECP2 gene.	Yes	Yes					Hiatal hernia	Complications of Disorder
* Genetic variant was identified by custom AmpliSeq capture panel (Ion Torrent) targeting the coding region and regulatory sequences of MECP2, CDKL5, and FOXG1. No genetic analysis result on the clinical record file.
# Clinical record shows that "Gene analysis of the coding region of the MECP2 gene indicated that it is normal and shows no sequence alterations." No putative pathogenic variant was identified by custom panel, neither.
