# Supplementary material for: Somatic LINE-1 retrotransposition in cortical neurons and non-brain tissues of Rett patients and healthy individuals
Source: PLoS Genet. 2019 Apr 11;15(4):e1008043. doi: 10.1371/journal.pgen.1008043 (PMC6478352; doi:10.1371/journal.pgen.1008043)
Supplement: S5 Table — (XLSX) [file pgen.1008043.s013.xlsx]

## Sheet: S5 Statistics of libraries
UMB_ID	Category	Sample	Sequencing cycles	Total read pairs processed	Read 1 adaptor trimmed	%	Read 2 adaptor trimmed	%	Correct library structure	%	Correct L1Hs subfamily	%	Uniquely mapped read pairs using BWA-MEM	%	Uniquely mapped assembled contigs using BWA-MEM	Uniquely mapped unassembled read pairs using BWA-MEM	Uniquely mapped polyT trimmed contigs using STAR	Uniquely mapped polyT trimmed read pairs using STAR	Known reference insertions (KRs)	Known non-reference insertions (KNRs)	Unknown insertions (UNKs)
1815	Rett	Eye	150 bp X PE	69438953	611804	0.009	590848	0.009	47333881	0.682	6015726	0.127	4582073	0.761682	2500991	549129	360564	155436	806	189	11
1815	Rett	PFC neuron	150 bp X PE	58460673	1240777	0.021	1085053	0.019	40288918	0.69	7938474	0.197	6156476	0.775524	3123747	1044904	497888	311565
1571	control	Heart	150 bp X PE	55980522	837659	0.015	799018	0.014	38703347	0.692	4245802	0.11	3313013	0.780303	1612144	601311	246985	161027	813	175	11
1571	control	PFC neuron	150 bp X PE	57609387	457449	0.008	431570	0.007	41900233	0.727	12342856	0.295	10015271	0.811422	4827537	1906005	759612	536761
4516	Rett	Fibroblast	150 bp X PE	61080847	1445816	0.024	1311812	0.021	42812292	0.701	11193349	0.261	9011444	0.805071	3993576	2060243	649014	559943	814	195	7
4516	Rett	PFC neuron	150 bp X PE	54660837	783602	0.014	737006	0.013	39648369	0.726	8608526	0.217	6742975	0.78329	3336017	1129351	507825	326706
1846	control	Heart	150 bp X PE	54652341	523433	0.01	504146	0.009	38373501	0.702	5369028	0.14	4363725	0.812759	1720033	1250177	270672	336442	817	175	8
1846	control	PFC neuron	150 bp X PE	51631000	640009	0.012	592151	0.011	37102304	0.719	7512886	0.202	5926152	0.788798	2970419	989539	437193	280759
4852	Rett	Eye	150 bp X PE	50044288	435441	0.009	420917	0.008	35102848	0.702	5234404	0.149	4180085	0.798579	1892583	1002243	316855	273593	824	171	8
4852	Rett	PFC neuron	150 bp X PE	56953271	173616	0.003	184540	0.003	43375785	0.762	10884895	0.251	10515109	0.966028	1906342	5754432	510808	1448978
1347	control	Heart	150 bp X PE	69841042	1113566	0.016	1055467	0.015	48079083	0.689	4842326	0.101	3519761	0.726874	1836654	521051	294407	153804	806	179	12
1347	control	PFC neuron	150 bp X PE	53279480	978726	0.018	966270	0.018	40288442	0.757	9865549	0.245	7885816	0.799329	2832232	2808632	645206	813354
4882	Rett	Heart	150 bp X PE	56391598	954386	0.017	935520	0.017	38147180	0.677	4427376	0.116	3784954	0.854898	817792	1978033	215613	529766	819	194	10
4882	Rett	PFC neuron	150 bp X PE	59956937	1101161	0.018	1005940	0.017	43894607	0.732	8498582	0.194	6578135	0.774027	3191342	1236355	535265	348436
4591	control	Heart	150 bp X PE	62952522	2731462	0.043	2646083	0.042	46273563	0.735	9224557	0.199	6961932	0.754717	3178699	1134518	504321	297446	816	187	12
4591	control	PFC neuron	150 bp X PE	70834098	811434	0.011	773590	0.011	50943003	0.719	11825950	0.232	9559294	0.808332	4591169	1940589	707363	538635
1420	Rett	Heart	150 bp X PE	66109791	2769971	0.042	2627449	0.04	47042253	0.712	8989756	0.191	6996597	0.778286	3028282	1407635	484861	356484	824	182	8
1420	Rett	PFC neuron	150 bp X PE	59145466	876705	0.015	817385	0.014	43403256	0.734	8985202	0.207	7265335	0.808589	3424015	1567080	554205	422294
1455	control	Heart	150 bp X PE	60652409	691961	0.011	664843	0.011	41500552	0.685	5900282	0.142	4974208	0.843046	1757936	1684933	358137	430930	802	183	11
1455	control	PFC neuron	150 bp X PE	62213908	614909	0.01	558765	0.009	45790881	0.736	8729099	0.191	7206322	0.825552	3139555	1881568	560296	502882
''	Positive control	1% ACC1 spike-in	150 bp X PE	36469626	131604	0.004	160305	0.004	27274000	0.748	4838022	0.177	4336531	0.896344	1068755	2187469	310403	547492	''	''	''
''	Positive control	0.1% ACC1 spike-in	150 bp X PE	48793703	204526	0.004	226303	0.005	35437679	0.727	6737622	0.19	5972584	0.886453	1584346	2777643	443445	694205	''	''	''
''	Positive control	0.01% ACC1 spike-in	150 bp X PE	56221949	259959	0.005	295147	0.005	41986941	0.747	8076603	0.192	7453414	0.92284	1680207	3873107	506791	937766	''	''	''
''	Positive control	ACC1 blood	90 bp X SE	33810397	''	''	''	''	''	''	''	''	27163298	0.803401	''	''	438620	''	''	172
