# Supplementary material for: Somatic LINE-1 retrotransposition in cortical neurons and non-brain tissues of Rett patients and healthy individuals
Source: PLoS Genet. 2019 Apr 11;15(4):e1008043. doi: 10.1371/journal.pgen.1008043 (PMC6478352; doi:10.1371/journal.pgen.1008043)
Supplement: S11 Table — (XLSX) [file pgen.1008043.s019.xlsx]

## Sheet: S11 Nested 5' junction PCR
Step-wise 5' junction PCR primers spanning L1Hs elements
Primer Name	Sequence
L1Hs_5p_86	GCAGAAATCACCCGTCTT
L1Hs_5p_283	TGGGAGTGACCCGATTTT
L1Hs_5p_485	CGGCTGCTTTGTTTACCT
L1Hs_5p_1086	TGAATGTCCTCCCGTAGC
L1Hs_5p_1484	CCTGCCTTGCTAGATTGG
L1Hs_5p_1635	TTGAGGGTAACCCGACCT
L1Hs_5p_2359	GAATCTGGGTGCTCCTGTA
L1Hs_5p_2486	CCTGGGTATCCTTGTTGACT
L1Hs_5p_2867	CTGCTTTGAATGCGTCCC
L1Hs_5p_3205	TTCTGTGGGATCGGTGGT
L1Hs_5p_3448	TTCCTCCTTGTACCTCTGGT
L1Hs_5p_3548	CCGGCTTTGGTATCAGAATG
L1Hs_5p_3993	TTGAATAGGAGCGGTGAG
L1Hs_5p_4325	GGTCCTTCACATCCCTTG
L1Hs_5p_4451	TTACCTTGGGCAGTATGG
L1Hs_5p_4568	GGATTGACTTGGCGATGC
L1Hs_5p_4962	TTGCCCACGCCTATGTCC
L1Hs_5p_5380	CCAGCACCTGTTGTTTCC
L1Hs_5p_5767	TTGCGATAGTTTACTGAGAATG
L1Hs_5p_5810	TCCCACCTATGAGTGAGAAT
L1Hs_5p_5946	TGCGCTGCACCCACTAAC
L1Hs_5p_6011	TAAGTTTTAGGGTACATGTGCACATTGT
5’ junction nested PCR validation
ID	Chr	Start	End	Peak Strand	Sample	Depth of each signal (the number of PCR duplicates for each signal with unique start position)	5' nested primer 1	5' nested primer 2	Predicted amplicon size (bp) (from 5' nested primer 1 annealing position to L1Hs 5' end)	Predicted amplicon size (bp) (from 5' nested primer 2 annealing position to L1Hs 5' end)	Validation result	L1Hs-genome junction sequence	Overlapped repeats	Repeats family
1420_chr10:545758	10	545685	545758	+	1420_heart	8,6,3,2	TTGGCTCTGAACCCACCTTTG	GAGCACAGAGGTGGTTGTCA	420	385	Validated; 5' truncated		THE1D	ERVL-MaLR
1571_chr3:2944507	3	2944507	2944646	-	1571_heart	3,3,3,3,2,2,2,2,2,2,2,2,1,1,1,1,1,1	AACTCTGGTCAGTACAAAGCC	CCAACTGATGTACTGGTTGTTCC	290	149	Validated; full-length		''	''
4516_chr4:89253789	4	89253694	89253789	+	4516_fibroblast	4,2,2	Available gDNA was exhausted for further 5' junction validation		''	''	''		MER4B	ERV
4516_chr7:14559637	7	14559530	14559637	+	4516_PFC_neuron	4,2,1	AGCAAACTAAATCTAAAGCAGAAGGAA	CGACAAAATCCAGTTAGGCTGC	374	243	''		L1MB8	L1
4516_chr20:2392172	20	2392172	2392309	-	4516_fibroblast	8,4,4,2,1,1	ACCAAAACCAGATGACATCAGAA	TGCCATGAGCAAGTGGGATT	390	231	Validated; full-length		L1MB3	L1
4516_chr20:2392172	20	2392172	2392314	-	4516_PFC_neuron	3,3,2,1,1	ACCAAAACCAGATGACATCAGAA	TGCCATGAGCAAGTGGGATT	390	231	Validated; full-length		L1MB3	L1
Positive controls
ACC1_16	11	110377588	110377896	+	1% ACC1 spike-in	''	CACAAGGGACAGAAACCAA	TCCACTCCCTCCATTTCC	374	207	Validated; full-length		MIRb	MIR
ACC1_60	3	109462689	109462948	+	1% ACC1 spike-in	''	CATCCGTCACTGCTTCCA	ATCGTGCATTACATGAGGAA	119	33	Validated; 2 Kb; 5' truncated		''	''
