# Supplementary material for: Somatic LINE-1 retrotransposition in cortical neurons and non-brain tissues of Rett patients and healthy individuals
Source: PLoS Genet. 2019 Apr 11;15(4):e1008043. doi: 10.1371/journal.pgen.1008043 (PMC6478352; doi:10.1371/journal.pgen.1008043)
Supplement: S13 Table — (XLSX) [file pgen.1008043.s021.xlsx]

## Sheet: S13 Raw data for statistics
Figure 5A	Control_exonic_events	Control_non-exonic_events	Rett_exonic_events	Rett_non-exonic_events	Control_intronic_events	Control_non-intronic_events	Rett_intronic_events	Rett_non-intronic_events
	108	4235	72	4768	1687	2656	1842	2998
Figure 5B	Long genes				Short genes
	Control_exonic_events	Control_non-exonic_events	Rett_exonic_events	Rett_non-exonic_events	Control_exonic_events	Control_non-exonic_events	Rett_exonic_events	Rett_non-exonic_events
	36	4307	11	4829	72	4271	61	4779
Figure 5C	Clonal somatic insertion				Unique somatic insertion
	Control_intronic_events	Control_non-intronic_events	Rett_intronic_events	Rett_non-intronic_events	Control_intronic_events	Control_non-intronic_events	Rett_intronic_events	Rett_non-intronic_events
	38	68	56	54	1216	1906	1216	2018
Figure 5D	Clonal intronic somatic insertion				Unique intronic somatic insertion
	Control_sense_events	Control_anti-sense_events	Rett_sense_events	Rett_anti-sense_events	Control_sense_events	Control_anti-sense_events	Rett_sense_events	Rett_anti-sense_events
	12	26	34	22	567	646	591	622
Figure 6E	Germline insertion in transcript		Somatic insertion in transcript
	Control_sense_events	Control_anti-sense_events	Control_sense_events	Control_anti-sense_events
	633	911	838	952
