# Supplementary material for: Somatic LINE-1 retrotransposition in cortical neurons and non-brain tissues of Rett patients and healthy individuals
Source: PLoS Genet. 2019 Apr 11;15(4):e1008043. doi: 10.1371/journal.pgen.1008043 (PMC6478352; doi:10.1371/journal.pgen.1008043)
Supplement: S14 Table — (XLSX) [file pgen.1008043.s022.xlsx]

## Sheet: S14 Quantification statistics
UMB_ID	1815		1571		4516		1846		4852		1347		4882		4591		1420		1455		1% spike-in library	0.1% spike-in library	0.01% spike-in library	NOTE
Sample	Eye	PFC neuron	Heart	PFC neuron	Fibroblast	PFC neuron	Heart	PFC neuron	Eye	PFC neuron	Heart	PFC neuron	Heart	PFC neuron	Heart	PFC neuron	Heart	PFC neuron	Heart	PFC neuron
KRs derived read counts	3176041	4386339	2261954	7237137	6473724	4737609	3066491	4189446	2928888	7664356	2421613	5672606	2747687	4571764	4831480	6750148	4759885	5136436	3454785	5099801	''	''	''
KNRs derived read counts	302462	452372	219706	707107	601322	437726	277514	380876	303826	762801	251370	660258	282667	483253	415371	644557	423409	515660	385025	560968	353189	494402	602816	ACC2 KNR-derived reads
UNKs derived read counts	9003	16809	8188	28135	16999	10426	7454	9992	7373	23859	7282	22849	7932	14025	17119	24383	11280	13861	11198	14554	''	''	''
Somatic L1Hs derived read counts	1089	3110	716	2543	2126	4087	1079	3617	952	3955	1011	3968	1473	3654	764	5433	857	3706	857	3546	1146	153	48	64 ACC1-specific L1Hs-derived reads
Somatic L1Hs copies per 100,000 KRs copies	34.288	70.902	31.654	35.1382	32.8404	86.2671	35.1868	86.336	32.5038	51.6025	41.749	69.9502	53.6087	79.9254	15.813	80.4871	18.0046	72.1512	24.8062	69.5321	''	''	''
Somatic L1Hs copies per 10,000 KNRs copies	36.0045	68.7487	32.589	35.9634	35.3554	93.3689	38.8809	94.9653	31.3337	51.8484	40.2196	60.0977	52.1108	75.6126	18.3932	84.2905	20.2405	71.8691	22.2583	63.2122	''	''	''
Somatic L1Hs copies per 100 UNKs copies	12.096	18.502	8.7445	9.03856	12.5066	39.2001	14.4754	36.199	12.912	16.5766	13.8835	17.3662	18.5703	26.0535	4.46288	22.2819	7.59752	26.7369	7.65315	24.3644	''	''	''
KNRs copy number	189	189	175	175	195	195	175	175	171	171	179	179	194	194	187	187	182	182	183	183	181	181	181	ACC2 KNR insertions
Rate of somatic L1Hs insertions based on KNRs copy number of each individual	0.680485	1.29935	0.570308	0.62936	0.689431	1.82069	0.680416	1.66189	0.535807	0.886607	0.719931	1.07575	1.01095	1.46688	0.343953	1.57623	0.368377	1.30802	0.407327	1.15678	0.587295	0.0560131	0.0144124	Observed rate of ACC1-specific insertions in spike-in libraries
																					0.64	0.064	0.0064	Expected rate of ACC1-specific insertions in spike-in libraries
