# Supplementary material for: Somatic LINE-1 retrotransposition in cortical neurons and non-brain tissues of Rett patients and healthy individuals
Source: PLoS Genet. 2019 Apr 11;15(4):e1008043. doi: 10.1371/journal.pgen.1008043 (PMC6478352; doi:10.1371/journal.pgen.1008043)
Supplement: S15 Table — (XLSX) [file pgen.1008043.s023.xlsx]

## Sheet: S15 Fold enrichment
Library ID	Total read pairs	Depth of read pair		KR			KNR			UNK
				Depth of read pair	Fold enrichment		Depth of read pair	Fold enrichment		Depth of read pair	Fold enrichment
1815_eye	69438953	3.47195		1941.02	559.059		1428.81	411.53		654.417	188.487
1815_PFC_neuron	58460673	2.92303		2662.22	910.772		2014.91	689.323		1155.58	395.337
1571_heart	55980522	2.79903		1380.71	493.283		1069.91	382.242		611.167	218.35
1571_PFC_neuron	57609387	2.88047		4348.32	1509.59		3253.12	1129.37		1920	666.558
4516_fibroblast	61080847	3.05404		3893.46	1274.85		2341.27	766.615		1443.56	472.67
4516_PFC_neuron	54660837	2.73304		2864.46	1048.08		1914.94	700.661		990.667	362.478
1846_heart	54652341	2.73262		1866.27	682.962		1146.77	419.66		597.2	218.545
1846_PFC_neuron	51631000	2.58155		2543.73	985.35		1844.71	714.574		750.091	290.558
4852_eye	50044288	2.50221		1765.27	705.483		1364.19	545.193		629.667	251.644
4852_PFC_neuron	67827863	3.39139		4607.44	1358.57		1961.7	578.435		1440.5	424.752
1347_heart	69841042	3.49205		1500.62	429.723		1197.83	343.015		560	160.364
1347_PFC_neuron	71174010	3.5587		3498.26	983.015		2513.94	706.421		1196.93	336.34
4882_heart	56391598	2.81958		1684.64	597.478		755.565	267.971		516.167	183.065
4882_PFC_neuron	56411473	2.82057		2757.46	977.625		2045.76	725.3		1040.33	368.837
4591_heart	62952522	3.14763		2909.74	924.424		1866.38	592.949		1136.92	361.198
4591_PFC_neuron	64311052	3.21555		4085.95	1270.68		2822.42	877.741		1305.5	405.996
1420_heart	66109791	3.30549		2862.78	866.068		1921.19	581.213		1084	327.939
1420_PFC_neuron	59145466	2.95727		3087.82	1044.14		2361.87	798.666		1232.56	416.788
1455_heart	60652409	3.03262		2145.27	707.397		1521.08	501.572		749.083	247.009
1455_PFC_neuron	62213908	3.1107		3122.76	1003.88		2344.67	753.746		864.462	277.9
Average	6.05295e+07	3.02647		2776.41	916.622		1884.55	624.31		993.94	328.741
